# Supplementary material for: Predicting Cellular Growth from Gene Expression Signatures
Source: PLoS Comput Biol. 2009 Jan 2;5(1):e1000257. doi: 10.1371/journal.pcbi.1000257 (PMC2599889; doi:10.1371/journal.pcbi.1000257)
Supplement: Dataset S1 — An RData archive containing the complete collection of programs and results. The archive includes a Table (named frmeGRParameters) with the growth rate slope, goodness of fit, and other parameters based on our expression data and linear model. The linear model assigns each gene a growth rate slope (i.e. response to increased growth rate), baseline response, and goodness of fit (i.e. linearity of response) based on our 36 expression arrays. The statistical significance of these parameters was tested against a null distribution based on 100,000 bootstrap samples. We have also indicated whether each gene is in our positively or negatively growth correlated gene sets, whether it is up- or down-regulated in the Environmental Stress Response (ESR) [6], whether it was used as a growth-specific gene for inferring instantaneous growth rates, and whether it was reliably unresponsive to changes in growth rate. (10.88 MB ZIP) [file pcbi.1000257.s001.zip]

Archive with 1 entries (1 files):
- SuppFullArchive.RData
