# Supplementary material for: Predicting Cellular Growth from Gene Expression Signatures
Source: PLoS Comput Biol. 2009 Jan 2;5(1):e1000257. doi: 10.1371/journal.pcbi.1000257 (PMC2599889; doi:10.1371/journal.pcbi.1000257)
Supplement: Table S4 — Expression of growth-specific genes for Saccharomyces bayanus orthologs under the diauxic shift and heat shock. Gene expression was measured for time courses of S. bayanus undergoing the diauxic shift and for a culture heat shocked by shifting from 25 to 37 C. (Here we provide expression data for all the growth-specific genes. The genome-wide collection of gene expression data will appear in a subsequent publication.) (0.03 MB XLS) [file pcbi.1000257.s008.xls]

## Sheet: tmp
Supplemental Table S4: Calibration gene microarray data for Saccharomyces bayanus orthologs under the diauxic shift and heat shock. Gene expression was measured for time courses of S. bayanus undergoing the diauxic shift and for a culture heat shocked from 25 to 37C. The resulting data relevant to growth rate inference is provided here, and the complete dataset will appear in a subsequent publica…
YORF	NAME	GWEIGHT	Diauxic shift 1	Diauxic shift 2	Diauxic shift 3	Diauxic shift 4	Diauxic shift 5	Diauxic shift 6	Heat shock 25-37C, 0m	Heat shock 25-37C, 5m	Heat shock 25-37C, 15m	Heat shock 25-37C, 30m	Heat shock 25-37C, 60m
YBL049W	MOH1 || YBL049W || 616.3 || 1301216	1	1.34	3.08	3.58	4.08	4.92	5.5	-2.83	-2.01	-0.41	1.17	1.65
YBR072W	HSP26 || YBR072W || 678.152 || 1300860	1	-0.59	0.61	0.34	0.57	0.01	0.33	-3.94	0.41	4.12	5.12	5.88
YBR085W	AAC3 || YBR085W || 678.137 || 1298528	1	-1.57	-1.96	-3.68	-4.72	-3.86	-4.12	0.55	0.56	-0.24	-1.08	-1.42
YBR169C	SSE2 || YBR169C || 678.54 || 1297575	1	-0.72	-0.12	-1.1	-0.98	-0.49	-1.11	-1.55	2.36	4.64	6.02	3.49
YBR291C	CTP1 || YBR291C || 622.16 || 1298438	1	2.01	1.98	-1.58	-1.88	-0.17	-0.61	0.94	0.79	-0.44	-1.28	-1.26
YCR021C	HSP30 || YCR021C || 675.56 || 1299468	1	-0.8	-0.88	1.04	3.21	2.21826	4.4	-7.17	-4.57	-0.12	3.22	2.4
YDL014W	NOP1 || YDL014W || 542.10 || 1490620	1	-1.63	-1.77	-5.65	-4.59	-5.32	-4.21	1.49	1.21	-0.38	-2.09	-1.48
YDL081C	RPP1A || YDL081C || 612.29 || 1299689	1	-0.86	-0.74	-3.81	-5.13	-4.79	-4.09	-0.41	1.13	1.26	-0.25	-2.63
YDL085W	NDE2 || YDL085W || 612.33 || 1300603	1	0.57	1.7	3.82	4.77	4.11	2.96
YDL169C	UGX2 || YDL169C || 592.3 || 1301381	1	1.79738	2.53	4.41	4.37	4.85	4.53	-0.9	-0.96	-0.56	0.66	1.76
YDL215C	GDH2 || YDL215C || 535.6 || 1297255	1	0.54	1.7	4.08	5.14	4.62	3.92	-1.48	-1.47	-0.33	1.4	0.49
YDR070C	|| YDR070C || 660.44 || 1299970	1	1.43	2.37	5.12	2.08	1.23	0.8	-3.37	-2.11	0.07	-0.12	1.39
YDR171W	HSP42 || YDR171W || 522.3 || 1300848	1	-0.45	0.58	0.7	-0.87	-1.41	-0.68	-4.75	0.41	3.16	1.78	0.87
YDR258C	HSP78 || YDR258C || 630.38 || 1300926	1	-0.07	-0.28	1.27	-0.21	-0.37	-0.14	-2.48	1.19	3.16	4.32	2.01
YDR379C-A	|| YDR379C-A || 530.11 || 1299200	1	0.38	0.85	2.37	1.62	1.1	0.85	-1.35	-1.27	0.02	0.33	-0.03
YEL026W	SNU13 || YEL026W || 676.15 || 1301344	1	-1.69	-2.44	-5.29	-6.33	-4.39	-5.28	1.61	1.39	1.07	-2.14	-3.11
YEL040W	UTR2 || YEL040W || 676.27 || 1298562	1	-1.16	-1.35	-3.45	-3.53	-3.86	-2.73	2.12	0.65	-0.93	-0.18	-0.71
YFL014W	HSP12 || YFL014W || 634.35 || 1298968	1	5.22	4.26	9.11	10.39	5.83	5.21	-6.15	-2.77	2.61	3.23	7.47
YGL121C	GPG1 || YGL121C || 674.79 || 1297277	1	2.92	4.4	7.12	6.24	6.3	6.84	-5.1	-4.3	-0.11	-0.02	2.21
YGL156W	AMS1 || YGL156W || 674.46 || 1301608	1	4.09617	5.2	7.25	7.56	7.62	7.6	-3.69	-3.75986	-1.98	-0.91	0.59
YGR032W	GSC2 || YGR032W || 613.32 || 1298453	1	0.68	-1.38	-0.59	0.57	-0.668968	-2.31	-0.600719	0.69	0.276017	3.26	0.38
YGR043C	|| YGR043C || 613.22 || 1299332	1	0.68	2.35	4.37	3.37	2.9	2.93
YGR070W	ROM1 || YGR070W || 642.3 || 1300475	1	-0.55	0.52	1.52	0.9	0.63	0.15
YGR088W	CTT1 || YGR088W || 642.20 || 1490508	1	-1.18	0.05	1.08	-0.52	-0.41	-0.87	-4.27	-3.49	-1.08	0.24	0.5
YGR142W	BTN2 || YGR142W || 492.2 || 1301215	1	-0.78	0.01	0.38	-0.28	-0.94	-0.2	-6.3	0.87	3.43	2.15	1
YGR236C	SPG1 || YGR236C || 653.36 || 1298126	1	0.533361	1.2	4.18	3.3	2.78	2.35	-5.78	-5.09	-3.97	-4.4	-4.52
YGR248W	SOL4 || YGR248W || 653.47 || 1301660	1	0.59	2.88	4.05	3.31	2.9	1.93	-0.28	-1.10988	-0.07	0.97576	1.05394
YGR256W	GND2 || YGR256W || 653.55 || 1300445	1	1.64	4.04	5.62	3.6	2.34	2.42	-0.6	0.49	3.01	4.95	5
YHR138C	|| YHR138C || 512.12 || 1301594	1	0.46	2.27	3.13	3.03	2.82	2.76	-1.84	-0.69	1.33	1.1	2.95
YIL136W	OM45 || YIL136W || 665.36 || 1299036	1	4.08	4.87	7.03	6.88	6.15	5.31	-3.67	-3.82	-1.38	-1.22	0.42
YIL160C	POT1 || YIL160C || 640.15 || 1300844	1							-2.62	-3.73	-3.25963	-2.29	-3.16
YJL116C	NCA3 || YJL116C || 546.9 || 1298179	1	-1.41	-1.91	-1.71	-2.38	-1.64	-1.38	-3.28	-2.78	-0.68	1.36	0.99
YJL161W	|| YJL161W || 648.32 || 1298009	1	1.87	3.23	3.61	4.48	5.84	5.83	-2.14	0.33	-0.66	0.197308	-0.01
YJR008W	|| YJR008W || 646.35 || 1297861	1	1.65	2.15	3.32	3.46	3.52	4.12	-1.22	0.66	0.53	0.62	2.12
YKR046C	PET10 || YKR046C || 518.11 || 1301591	1	-0.44	0.97	1.46	0.49	0.52	0.61	0.13	-0.3	-0.08	0.33	0.18
YLL026W	HSP104 || YLL026W || 605.19 || 1298020	1	-2.1	-1.27	-1.67	-2.32	-2.84	-1.64	-3.22	1.71	4.5	5.53	2.86972
YLR178C	TFS1 || YLR178C || 402.2 || 1297813	1	1.77	3.53	4.97	4.2	3.45	3.35	-2.65	-2.15	0.37	1.66	3.89
YLR312C	|| YLR312C || 639.23 || 1300806	1	1.72	2.66	3.87	5.08	5.78	5.28	-1.94	-1.21884	-0.9	0.09	0.82
YLR327C	TMA10 || YLR327C || 639.9 || 1297206	1	4.71	6.2	7.65	6.15	5.62	5.75	-4.95	-2.19	0.97	-1.73	0.5
YML128C	MSC1 || YML128C || 604.7 || 1299367	1	0.98	2.08	4.24	3.94	2.33	1.97	-1.24	-0.92	0.43	1.46	2.31
YMR174C	PAI3 || YMR174C || 483.2 || 1297487	1	0.65	1.91	5.29	3.51	3.31	3.33
YMR196W	|| YMR196W || 651.32 || 1297197	1	1.02	2.53	4.89	3.41	3.09	3.18	-1.4	-0.6	0.85	2.1	2.45
YMR242C	RPL20A || YMR242C || 589.14 || 1300899	1	-0.74	-1.37	-4.52	-5.82	-5.02	-3.82	-0.48	0.4	0.2	-3.06	-4.65
YNL093W	YPT53 || YNL093W || 627.4 || 1299466	1	1.98	3.35	3.27	4.6	5.53	5.21
YNL237W	YTP1 || YNL237W || 667.86 || 1297545	1	3.06	4.49	5.24	5.7	5.68	5.88	-0.08	-0.93	0.24	1.97	1.16
YOL014W	|| YOL014W || 614.30 || 1490374	1	-2.94	-3.74	-4.88	-4.76	-5.13	-4.82	-0.02	0.91	1	-0.37	-1.04
YOL039W	RPP2A || YOL039W || 614.7 || 1298198	1	-0.47	-0.53	-4.92	-6.25	-4.62	-3.96	0.6	1.46	1.16	-0.42	-3.23
YOL052C-A	DDR2 || YOL052C-A || 550.1 || 1299413	1	-1.38	-1.21	-3.32	-4.49	-4.23	-4.81	0.33	1.4	1.73	1.62	0.33
YOL084W	PHM7 || YOL084W || 541.1 || 1297367	1	-1.06	-0.02	2.06	1.54	-0.05	-0.65	-0.33	1.32	2.67	3.6	2.01
YOR167C	RPS28A || YOR167C || 587.30 || 1490395	1	-0.68	-0.99	-3.22	-4.13	-3.99	-2.31	-1.86	-0.31	0.51	-2.44	-3.14
YPL186C	UIP4 || YPL186C || 658.40 || 1490594	1	0.71	4.44	7.2	4.59	4.45	3.77	-0.29	-0.91	1.25	2.25	1.95
YPL223C	GRE1 || YPL223C || 658.4 || 1300566	1	1.82578	2.41	4.34	5.97	6.1	4.79
YPR160W	GPH1 || YPR160W || 654.7 || 1298390	1	3.54	5.27	6.34	3.87	2.73	2.5	-3.1	-4.17	-0.47	1.44	-1.04
