# Supplementary material for: Predicting Cellular Growth from Gene Expression Signatures
Source: PLoS Comput Biol. 2009 Jan 2;5(1):e1000257. doi: 10.1371/journal.pcbi.1000257 (PMC2599889; doi:10.1371/journal.pcbi.1000257)
Supplement: Table S6 — Predicted relative growth rates for expression data from the deletion collection in [10]. Our predictions for the 199 mutants for which Hughes et al directly measured growth rates show significant correlation to the experimental gold standard (rho = 0.473, p<10−11), in contrast to other single mutant fitness estimates based on growth curve analysis (e.g. [23] reports rho = 0.321, p<10−6; [24] reports rho = 0.108, p>0.2). (0.01 MB XLS) [file pcbi.1000257.s010.xls]

Column	Strain	ORF	Original Rate	Predicted Rate
1	ade1	YAR015W	0.8362	0.255963238
2	ade16	YLR028C		0.258238417
3	ade2 (haploid)	YOR128C		0.248307176
4	aep2	YMR282C	0.7312	0.241829375
5	afg3 (haploid)	YER017C	0.6496	0.24292453
6	ald5	YER073W	1.0285	0.258761798
7	anp1	YEL036C	0.7324	0.248642061
8	aqy2-a	YLL052C	0.9964	0.257189866
9	aqy2-b	YLL052C	1.0078	0.257963357
10	ard1	YHR013C	0.7804	0.25197621
11	are1, are2 (haploid)	YCR048W, YNR019W		0.255641726
12	arg5,6	YER069W	0.8087	0.257170221
13	arg80	YMR042W	1.0765	0.257738091
14	ase1 (**12)	YOR058C	1.0285	0.257832659
15	ate1	YGL017W		0.259693659
16	bim1 (**15)	YER016W	0.8132	0.242316415
17	bni1 (haploid)	YNL271C	0.903	0.251608686
18	bub1 (haploid **2,10)	YGR188C		0.245763506
19	bub2	YMR055C		0.259079163
20	bub3 (**2,8,13)	YOR026W	0.8196	0.245133745
21	bub3 (haploid **2)	YOR026W	0.8196	0.247015632
22	bul1	YMR275C	1.1526	0.254572804
23	cat8	YMR280C	0.9965	0.255002895
24	cbp2	YHL038C	0.8011	0.255695298
25	cem1	YER061C	0.7635	0.248590893
26	cin5	YOR028C	0.9504	0.256819231
27	cka2	YOR061W	1.1061	0.244135198
28	ckb2	YOR039W	0.9761	0.249027581
29	cla4 (haploid)	YNL298W		0.255193543
30	clb2	YPR119W		0.253603538
31	clb6	YGR109C		0.257842088
32	cmk2	YOL016C		0.255063122
33	cna1, cna2 (haploid)	YLR433C, YML057W		0.255885061
34	cnb1	YKL190W		0.257099326
35	cue1	YMR264W	0.9806	0.258736908
36	cup5	YEL027W	0.6651	0.249527934
37	cyc2	YOR037W	0.9804	0.257151037
38	cyt1	YOR065W	0.6465	0.253711654
39	dfr1	YOR236W		0.257153198
40	dig1	YPL049C		0.25771421
41	dig1, dig2	YPL049C, YDR480W		0.245906996
42	dig1, dig2 (haploid)	YPL049C, YDR480W		0.258535512
43	dig2	YDR480W		0.256191787
44	dot4	YNL186W		0.262328349
45	eca39	YHR208W		0.259318889
46	ecm1 (**3)	YAL059W	0.9509	0.254256702
47	ecm10	YEL030W	0.9899	0.252716391
48	ecm18 (**7)	YDR125C	1.0376	0.257132938
49	ecm29	YHL030W	1.0284	0.257095389
50	ecm31	YBR176W	1.0117	0.259907673
51	ecm34	YHL043W	1.0149	0.25595156
52	eft2	YDR385W	0.9129	0.261927009
53	erd1	YDR414C	0.9823	0.253681298
54	erg2	YMR202W	0.7231	0.241722653
55	erg3 (haploid)	YLR056W	1.037	0.247886398
56	erg4 (haploid **7)	YGL012W		0.248861579
57	erg5	YMR015C	0.7501	0.254760076
58	erg6	YML008C	0.5387	0.252450599
59	erp2	YAL007C	1.0337	0.257129626
60	erp4	YOR016C	0.9899	0.258703222
61	far1 (haploid)	YJL157C		0.25621703
62	fks1 (haploid)	YLR342W		0.254822123
63	fpr1	YNL135C		0.251843114
64	fre6	YLL051C	1.1167	0.257272045
65	fus2	YMR232W	1.0043	0.259790367
66	fus3 (haploid)	YBL016W		0.254294554
67	fus3, kss1 (haploid)	YBL016W, YGR040W		0.255303143
68	gal83	YER027C		0.261388891
69	gas1	YMR307W	0.7121	0.244153458
70	gcn4	YEL009C	0.8782	0.256485658
71	gfd1	YMR255W	1.0047	0.255733232
72	gln3	YER040W	0.9241	0.258437239
73	gpa2	YER020W	1.0401	0.252987463
74	gyp1	YOR070C	0.8166	0.259112109
75	hat2	YEL056W	1.0059	0.257496166
76	hda1	YNL021W		0.252655473
77	hdf1	YMR284W	1.0048	0.256477784
78	hes1 (haploid)	YOR237W		0.255914069
79	hir2	YOR038C	0.9707	0.258679196
80	his1	YER055C	1.0193	0.256739731
81	hmg1(haploid)	YML075C	0.9652	0.25945169
82	hog1 (haploid)	YLR113W	0.9964	0.258367039
83	hpa3	YEL066W	0.9847	0.255864909
84	hpt1	YDR399W	1.0068	0.257985634
85	hst3	YOR025W	0.8791	0.246966008
86	imp2	YMR035W	0.7802	0.250596783
87	imp2' (**12)	YMR035W		0.259570294
88	isw1	YBR245C	1.0372	0.255251059
89	isw1, isw2	YBR245C, YOR304W		0.252677692
90	isw2	YOR304W	0.882	0.258840851
91	jnm1	YMR294W	0.8454	0.25543414
92	kim4	YHR038W	0.7259	0.245482214
93	kin3	YAR018C	0.9408	0.25459021
94	kre1	YNL322C	0.9966	0.256776613
95	kss1 (haploid)	YGR040W		0.256401654
96	mac1	YMR021C	1.0331	0.258485756
97	mad2	YJL030W		0.256457497
98	mak10	YEL053C	0.9872	0.254377835
99	mbp1	YDL056W		0.256894839
100	med2 (haploid)	YDL005C		0.251760153
101	mnn1	YER001W	0.9705	0.25625694
102	mrpl33	YMR286W	0.7866	0.252919039
103	mrt4	YKL009W		0.250130329
104	msu1	YMR287C	0.6685	0.244760686
105	npr2	YEL062W	0.979	0.257960311
106	nrf1	YER072W	0.9045	0.259150781
107	nta1	YJR062C		0.257673567
108	ost3	YOR085W	0.9122	0.254363313
109	pac2	YER007W	0.9325	0.25324911
110	pau2	YEL049W	0.9803	0.25694901
111	pch1	YDR440W		0.25753604
112	pcl6	YER059W	0.9349	0.255746226
113	pep12	YOR036W	0.9595	0.251195852
114	pet111	YMR257C	0.6188	0.253818713
115	pet117	YER058W	0.7416	0.251824379
116	pet127	YOR017W	1.0085	0.256888754
117	pex12	YMR026C	0.9893	0.259996483
118	pfd2 (**14)	YEL003W	1.0109	0.25110062
119	phd1 (haploid)	YKL043W		0.258284742
120	ppr1	YLR014C		0.256921236
121	prb1	YEL060C	0.9864	0.256121604
122	qcr2 (haploid)	YPR191W		0.238643387
123	rad27	YKL113C		0.255745008
124	rad57	YDR004W		0.248841983
125	rad6 (haploid)	YGL058W		0.24626923
126	ras1	YOR101W		0.259015616
127	ras1 (haploid)	YOR101W		0.256767213
128	ras2 (haploid)	YNL098C		0.258666727
129	rgt1	YKL038W		0.25677927
130	rip1	YEL024W	0.643	0.245956757
131	rml2 (**13)	YEL050C	0.6593	0.243251604
132	rnh1	YMR234W	1.0055	0.25746777
133	rnr1 (haploid **9)	YER070W	0.9157	0.24786698
134	rpd3 (haploid)	YNL330C		0.241863142
135	rpl12a	YEL054C	0.895	0.254985161
136	rpl20a	YMR242C	0.7765	0.257171336
137	rpl27a (**4)	YHR010W	0.7119	0.2613626
138	rpl34a (**9)	YER056C-A	0.8446	0.258796555
139	rpl6b	YLR448W		0.258381755
140	rpl8a	YHL033C	0.9114	0.256066313
141	rps24a (**9)	YER074W		0.258749156
142	rps24a (haploid)	YER074W		0.261811179
143	rps27b (**11)	YHR021C	0.7337	0.263170661
144	rrp6	YOR001W	0.7108	0.251039179
145	rtg1	YOL067C	1.1324	0.246304187
146	rts1	YOR014W	1.0285	0.252345684
147	rvs161 (haploid)	YCR009C	0.9769	0.255940464
148	sap1	YER047C	1.0058	0.25514857
149	sap18	YMR159C	0.9937	0.255902068
150	sap30	YMR263W	0.9198	0.247721246
151	sbh2	YER019C-A	0.9503	0.256240202
152	sbp1	YHL034C	0.9494	0.249082472
153	scs7	YMR272C	0.7959	0.256716754
154	sgs1	YMR190C	0.7949	0.251061873
155	sgt2	YOR007C	0.9877	0.248518054
156	she4	YOR035C	1.0609	0.237710636
157	sin3	YOL004W	0.9132	0.252332068
158	sir1	YKR101W		0.257835435
159	sir2	YDL042C		0.255857981
160	sir3	YLR442C		0.257164374
161	sir4	YDR227W		0.267511276
162	sod1 (haploid)	YJR104C		0.25680448
163	spf1	YEL031W	0.7589	0.252218009
164	ssn6 (haploid)	YBR112C		0.213946007
165	sst2 (haploid)	YLR452C		0.247874892
166	stb4	YMR019W	1.014	0.256904933
167	ste11 (haploid)	YLR362W		0.25943424
168	ste12 (haploid)	YHR084W		0.255337133
169	ste18 (haploid)	YJR086W		0.259286563
170	ste2 (haploid)	YFL026W		0.25838333
171	ste20 (**11)	YHL007C	0.9874	0.260780998
172	ste24 (haploid)	YJR117W		0.258939072
173	ste4 (haploid)	YOR212W		0.253925957
174	ste5 (haploid)	YDR103W		0.256369195
175	ste7 (haploid)	YDL159W		0.257085233
176	swi4	YER111C		0.24571833
177	swi5	YDR146C	0.918	0.254479796
178	swi6 (haploid)	YLR182W	0.8428	0.245917854
179	tec1 (haploid)	YBR083W		0.256272964
180	tom6	YOR045W	1.014	0.254637458
181	top1 (haploid)	YOL006C	0.7539	0.257608221
182	top3 (haploid)	YLR234W		0.257369934
183	tup1 (haploid)	YCR084C		0.235991505
184	ubp8	YMR223W	0.9776	0.259464826
185	ubr1	YGR184C	0.7917	0.257068818
186	ubr2	YLR024C		0.255893781
187	utr4	YEL038W	1.0298	0.256065689
188	vac8	YEL013W	0.8267	0.247515362
189	vma8	YEL051W	0.7189	0.249358466
190	vps21	YOR089C	1.1037	0.257744244
191	vps8	YAL002W	1.0137	0.249777176
192	whi2	YOR043W	1.1183	0.25966774
193	yaf1	YAL051W	1.0188	0.256812817
194	yal004w	YAL004W	0.994	0.254717076
195	yap1	YML007W	0.8402	0.255485131
196	yap3	YHL009C		0.255276794
197	yap7	YOL028C	1.0103	0.256402953
198	yar014c	YAR014C	0.9361	0.251151684
199	yar030c	YAR030C	1.0241	0.258586378
200	yea4	YEL004W	0.981	0.257071842
201	yel001c	YEL001C	1.0106	0.256269436
202	yel008w	YEL008W	1.0488	0.257817859
203	yel010w	YEL010W	0.9886	0.25902189
204	yel020c	YEL020C	1.0109	0.257475994
205	yel028w	YEL028W	0.9917	0.257597495
206	yel033w	YEL033W	0.7739	0.261253911
207	yel044w	YEL044W	0.7786	0.247052028
208	yel047c	YEL047C	1.0022	0.257186536
209	yel059w	YEL059W	1.0259	0.25774685
210	yel067c	YEL067C	1.0216	0.255655719
211	yer002w	YER002W	0.8649	0.257300392
212	yer024w	YER024W	1.0077	0.258732049
213	yer030w	YER030W	1.0408	0.261671832
214	yer033c	YER033C	1.0163	0.257683085
215	yer034w	YER034W	1.0124	0.257173017
216	yer041w	YER041W	0.9968	0.257853909
217	yer044c (haploid)	YER044C	0.6257	0.242385619
218	yer050c	YER050C	0.7248	0.240216943
219	yer066c-a	YER066C-A	1.0073	0.257207682
220	yer067c-a	YER067C-A	1.0105	0.258349604
221	yer071c	YER071C	1.0048	0.257307592
222	yer083c	YER083C	0.6584	0.240636125
223	yer084w	YER084W	0.8881	0.258898987
224	yer085c	YER085C	0.9871	0.259336528
225	CMD1 (tet promoter)			0.240078575
226	yhl013c	YHL013C	1.0909	0.253846678
227	yhl029c	YHL029C	0.6962	0.253421923
228	yhl042w	YHL042W	1.0152	0.256521676
229	yhl045w	YHL045W	1.017	0.256322782
230	yhr011w (**14)	YHR011W	0.7194	0.245308339
231	yhr022c	YHR022C	1.1129	0.255078
232	yhr031c	YHR031C	0.9099	0.25015048
233	yhr034c	YHR034C	0.8477	0.256025251
234	yhr039c	YHR039C	1.0093	0.253641066
235	yil037c (haploid)	YIL037C		0.255365147
236	yil117c (haploid)	YIL117C		0.257310988
237	yjl107c (haploid)	YJL107C		0.255988295
238	yml003w	YML003W	1.0183	0.257738488
239	yml005w	YML005W	1.0329	0.257694431
240	yml011c	YML011C		0.25738505
241	yml018c	YML018C	1.0274	0.258589599
242	yml033w	YML033W	0.9546	0.257009908
243	yml034w	YML034W	0.9118	0.257430014
244	ymr009w	YMR009W	1.0441	0.256903309
245	ymr010w	YMR010W	0.8612	0.257494915
246	ymr014w	YMR014W	0.8045	0.259139254
247	ymr025w	YMR025W	1.0622	0.256641845
248	ymr029c	YMR029C	1.056	0.255829921
249	ymr030w	YMR030W	1.0258	0.25926863
250	ymr031c	YMR031C	1.0387	0.256925557
251	ymr031w-a	YMR031W-A	0.9719	0.254411078
252	ymr034c	YMR034C	1.0209	0.25692178
253	ymr040w	YMR040W	1.0322	0.255895036
254	ymr041c	YMR041C	1.0228	0.257387771
255	ymr044w	YMR044W	1.0715	0.257271025
256	ymr140w	YMR140W	1.0701	0.255873891
257	ymr141c	YMR141C	1.0291	0.251561293
258	ymr145c	YMR145C	1.0244	0.256420718
259	ymr147w	YMR147W	1.0001	0.257240739
260	ymr187c	YMR187C	1.0149	0.257947133
261	ymr237w	YMR237W	0.9107	0.254109845
262	ymr244c-a	YMR244C-A		0.257121911
263	ymr258c	YMR258C	0.9431	0.257401111
264	ymr269w	YMR269W	0.7821	0.258002734
265	ymr285c	YMR285C	0.9978	0.256115743
266	ymr293c	YMR293C	0.7063	0.242853567
267	ynd1	YER005W	0.958	0.257017448
268	yor006c	YOR006C	0.9056	0.259851095
269	yor009w	YOR009W	1.0086	0.255672057
270	yor015w	YOR015W	1.0508	0.255802805
271	yor021c	YOR021C	1.0031	0.256094953
272	yor051c (**14)	YOR051C	1.0681	0.256714233
273	yor072w	YOR072W	1.0173	0.256898879
274	yor078w	YOR078W	0.8094	0.258773089
275	yor080w (**3)	YOR080W	0.66	0.240993973
276	ypl216w	YPL216W	0.9958	0.255730061
277	zds1	YMR273C	1.0334	0.256621656
278	AUR1 (tet promoter)			0.250750866
279	CDC42 (tet promoter)			0.248856338
280	ERG11 (tet promoter)			0.224250101
281	FKS1 (tet promoter)			0.249536488
282	HMG2 (tet promoter)			0.244342887
283	IDI1 (tet promoter)			0.254030392
284	KAR2 (tet promoter)			0.241061939
285	PMA1 (tet promoter)			0.236334869
286	RHO1 (tet promoter)			0.256367993
287	YEF3 (tet promoter)			0.26013385
288	2-deoxy-D-glucose			0.252947464
289	Calcofluor white			0.255082171
290	Cycloheximide			0.262850599
291	Doxycycline			0.25201782
292	FR901,228			0.25059975
293	Glucosamine			0.254841896
294	HU			0.249297961
295	Itraconazole			0.23954664
296	Lovastatin			0.248750761
297	MMS			0.236175471
298	Nikkomycin			0.255524264
299	Terbinafine			0.25462215
300	Tunicamycin			0.245293092
